# Supplementary material for: A Major Mycobacterium tuberculosis outbreak caused by one specific genotype in a low-incidence country: Exploring gene profile virulence explanations
Source: Sci Rep. 2018 Aug 8;8:11869. doi: 10.1038/s41598-018-30363-3 (PMC6082827; doi:10.1038/s41598-018-30363-3)
Supplement: Supplementary file 1 — Supplementary Table S1 [file 41598_2018_30363_MOESM1_ESM.xlsx]

## Sheet: Sheet1
Supplementary Table S1. Monomorphic SNPs in C2 compared to H37Rv.
H37Rv_POS	CLADE	VARIANT	FTYPE	NT_CHANGE	AA_CHANGE	LOCUS_TAG	GENE	PRODUCT	FUNC_CAT	FUNCTION
4013	lineage4.9	T->C	CDS	734.T>C	I245T	Rv0003	recF	DNA replication/repair protein RecF	information pathways	The RECF protein is involved in DNA metabolism and recombination; it is required for DNA replication and normal sos inducibility. RECF binds preferentially to single-stranded, linear DNA. It also seems to bind ATP.
7362	H37Rv	G->C	CDS	61.G>C	E21Q	Rv0006	gyrA	DNA gyrase subunit A	information pathways	DNA gyrase negatively supercoils closed circular double-stranded DNA in an ATP-dependent manner and also catalyzes the interconversion of other topological isomers of double-stranded DNA rings, including catenanes and knotted rings [catalytic activity: ATP-dependent breakage, passage and rejoining of double-stranded DNA].
11879	H37Rv	A->G	CDS	433.T>C	S145P	Rv0008c	.	cell wall synthesis protein CwsA	cell wall and cell processes	Unknown
14785	H37Rv	T->C	CDS	697.T>C	C233R	Rv0012	.	membrane protein	cell wall and cell processes	Unknown
21795	H37Rv	G->A	CDS	1387.C>T	P463S	Rv0018c	pstP	phosphoserine/threonine phosphatase PstP	regulatory proteins	Involved in regulation (using dephosphorylation of a specific phosphorylated substrate).
26959	lineage4.9	C->G	REG	-78.G>C	.	Rv0021c	.	hypothetical protein
28640	lineage4.8	T->C	CDS	279.T>C	.	Rv0024	.	NLP/P60 family protein	virulence, detoxification, adaptation	Unknown. The P60 protein is a major extracellular protein may be involved in the invasion of host cells.
34044	H37Rv	T->C	REG	-251.T>C	.	Rv0032	bioF2	8-amino-7-oxononanoate synthase
42967	H37Rv	G->C	CDS	399.C>G	.	Rv0040c	mtc28	hypothetical protein	cell wall and cell processes	Unknown
49000	SAM5.1	G->A	CDS	28.C>T	P10S	Rv0044c	.	oxidoreductase	intermediary metabolism and respiration	Function unknown; probably involved in cellular metabolism.
52436	SAM5.1	C->T	CDS	262.G>A	E88K	Rv0048c	.	membrane protein	cell wall and cell processes	Unknown
55553	H37Rv	C->T	CDS	1891.C>T	P631S	Rv0050	ponA1	bifunctional penicillin-insensitive transglycosylase/penicillin-sensitive transpeptidase	cell wall and cell processes	Involved in peptidoglycan synthesis (at the final stages), cell wall formation. Synthesis of cross-linked peptidoglycan from the lipid intermediates. The enzyme has a penicillin-insensitive transglycosylase N-terminal domain (formation of linear glycan strands) and a penicillin-sensitive transpeptidase C-terminal domain (cross-linking of the peptide subunits).
62049	lineage4.9	A->G	CDS	1654.A>G	R552G	Rv0058	dnaB	replicative DNA helicase	information pathways	Participates in initiation and elongation during chromosome replication; it exhibits DNA-dependent ATPase activity. The intein is an endonuclease (potential).
66196	DKC2	G->T	CDS	645.G>T	.	Rv0062	celA1	cellulase CelA	intermediary metabolism and respiration	The biological conversion of cellulose to glucose generally requires three types of hydrolytic enzymes: (1) endoglucanases which cut internal beta-1,4-glucosidic bonds; (2) exocellobiohydrolases that cut the dissaccharide cellobiose from the nonreducing end of the cellulose polymer chain; (3) beta-1,4-glucosidases which hydrolyze the cellobiose and other short cello-oligosaccharides to glucose [c…
69989	H37Rv	G->A	CDS	1370.G>A	G457D	Rv0064	.	transmembrane protein	cell wall and cell processes	Unknown
70816	H37Rv	A->G	CDS	2197.A>G	N733D	Rv0064	.	transmembrane protein	cell wall and cell processes	Unknown
71336	H37Rv	G->C	CDS	2717.G>C	R906P	Rv0064	.	transmembrane protein	cell wall and cell processes	Unknown
75940	lineage4.9	G->C	CDS	640.G>C	V214L	Rv0068	.	oxidoreductase	intermediary metabolism and respiration	Function unknown; probably involved in cellular metabolism.
116000	H37Rv	T->G	CDS	6000.T>G	.	Rv0101	nrp	peptide synthetase Nrp	lipid metabolism	Involved in lipid metabolism.
122109	H37Rv	A->G	CDS	65.T>C	L22S	Rv0103c	ctpB	cation-transporter P-type ATPase B	cell wall and cell processes	Cation-transporting ATPase; possibly catalyzes the transport of a cation (possibly coopper) with the hydrolyse of ATP [catalytic activity: ATP + H(2)O + cation(in) = ADP + orthophosphate + cation(out)].
133839	lineage4.9	C->T	REG	-111.C>T	.	Rv0111	.	acyltransferase
136951	DKC2	G->A	CDS	663.G>A	.	Rv0112	gca	GDP-mannose 4,6-dehydratase	cell wall and cell processes	Possibly involved in synthesis of a-band common antigen lipopolysaccharide. First of the three steps in the biosynthesis of GDP-fucose from GDP-mannose [catalytic activity: GDP-mannose = GDP-4-dehydro-6-deoxy-D-mannose + H2O].
138222	DKC2	A->G	CDS	282.A>G	.	Rv0114	gmhB	D-glycero-alpha-D-manno-heptose-1,7-bisphosphate 7-phosphatase	cell wall and cell processes	Involved in biosynthesis of nucleotide-activated glycero-manno-heptose. Involved in two pathways, D-alpha-D pathway [catalytic activity: D-glycero-alpha-D-manno-heptose 1,7-biphosphate = D-glycero-alpha-D-manno-heptose 1-phosphate] and L-beta-D pathway [catalytic activity: D-glycero-beta-D-manno-heptose 1,7-biphosphate = D-glycero-beta-D-manno-heptose 1-phosphate].
146087	H37Rv	T->C	CDS	1685.A>G	N562S	Rv0120c	fusA2	elongation factor G	information pathways	Involved in translation mechanism. This protein may promote the GTP-dependent translocation of the nascent protein chain from the A-site to the P-site of the ribosome.
154283	H37Rv	T->C	CDS	52.T>C	S18P	Rv0127	mak	maltokinase	virulence, detoxification, adaptation	Catalyzes the transfer of a phosphate group from ATP to maltose to produce maltose-1-phosphate [catalytic activity: ATP + maltose = ADP + maltose-1-phosphate]
159048	SAM5.1	G->A	CDS	611.C>T	T204M	Rv0131c	fadE1	acyl-CoA dehydrogenase FadE1	lipid metabolism	Function unknown, but involved in lipid degradation.
165419	SAM5.2	T->A	CDS	97.T>A	C33S	Rv0138	.	hypothetical protein	conserved hypotheticals	Function unknown
173792	SAM5.3	A->G	CDS	555.A>G	.	Rv0147	.	aldehyde dehydrogenase	intermediary metabolism and respiration	Function unknown; probably involved in cellular metabolism [catalytic activity: an aldehyde + NAD+ + H2O = an acid + NADH].
203999	SAM5.1	G->A	CDS	1524.G>A	.	Rv0172	mce1D	Mce family protein Mce1D	virulence, detoxification, adaptation	Unknown, but thought to be involved in host cell invasion.
206339	lineage4.9	T->C	CDS	1109.T>C	L370P	Rv0174	mce1F	Mce family protein Mce1F	virulence, detoxification, adaptation	Unknown, but thought involved in host cell invasion.
212244	lineage4.8	G->A	CDS	7.C>T	Q3*	Rv0180c	.	transmembrane protein	cell wall and cell processes	Unknown
223942	H37Rv	T->C	CDS	379.T>C	S127P	Rv0192	.	hypothetical protein	conserved hypotheticals	Function unknown
225323	lineage4.9	T->C	CDS	1249.A>G	K417E	Rv0193c	.	hypothetical protein	conserved hypotheticals	Unknown
227098	lineage4.9	T->C	CDS	221.T>C	M74T	Rv0194	.	multidrug ABC transporter ATPase/permease	cell wall and cell processes	Thought to be involved in active transport of drugs across the membrane (export): multidrug resistance by an export mechanism. Responsible for energy coupling to the transport system and for the translocation of the substrate across the membrane.
234477	H37Rv	T->G	CDS	2247.T>G	Y749*	Rv0197	.	oxidoreductase	intermediary metabolism and respiration	Function unknown; probably involved in cellular metabolism.
261869	H37Rv	T->C	CDS	946.T>C	C316R	Rv0218	.	transmembrane protein	cell wall and cell processes	Unknown
265554	H37Rv	A->C	CDS	48.A>C	.	Rv0222	echA1	enoyl-CoA hydratase EchA1	lipid metabolism	Could possibly oxidize fatty acids using specific components [catalytic activity: (3S)-3-hydroxyacyl-CoA = trans-2(or 3)-enoyl-CoA + H(2)O].
278681	H37Rv	C->G	CDS	97.C>G	H33D	Rv0233	nrdB	ribonucleoside-diphosphate reductase subunit beta NrdB	information pathways	Involved in the DNA replication pathway (first reaction). Provides the precursors necessary for DNA synthesis [catalytic activity: 2'-deoxyribonucleoside diphosphate + oxidized thioredoxin + H2O = ribonucleoside diphosphate + reduced thioredoxin].
285772	H37Rv	A->C	CDS	1080.T>G	.	Rv0236c	aftD	alpha-(1->3)-arabinofuranosyltransferase	cell wall and cell processes	Involved in the biosynthesis of the mycobacterial cell wall arabinan
290633	SAM5.1	T->G	CDS	22.A>C	K8Q	Rv0241c	htdX	3-hydroxyacyl-thioester dehydratase HtdX	intermediary metabolism and respiration	Involved in fatty acid synthesis type II (fas-II)
310973	H37Rv	G->A	CDS	545.C>T	A182V	Rv0259c	.	hypothetical protein	conserved hypotheticals	Function unknown
311613	lineage4.9	G->T	CDS	1047.C>A	.	Rv0260c	.	transcriptional regulator	regulatory proteins	Could be involved in transcriptional mechanism.
314987	DKC2	G->A	CDS	780.C>T	.	Rv0263c	.	hypothetical protein	conserved hypotheticals	Function unknown
330373	SAM5.1	T->C	REG	-48.A>G	.	Rv0273c	.	transcriptional regulator
330545	DKC2	A->G	CDS	124.A>G	I42V	Rv0274	.	hypothetical protein	conserved hypotheticals	Function unknown
346275	H37Rv	C->G	CDS	641.C>G	P214R	Rv0284	eccC3	ESX-3 secretion system protein EccC3	cell wall and cell processes	Unknown
356528	H37Rv	A->G	CDS	649.A>G	N217D	Rv0292	eccE3	ESX-3 secretion system protein EccE	cell wall and cell processes	Unknown
357658	SAM5.3	C->T	CDS	407.G>A	G136D	Rv0293c	.	hypothetical protein	conserved hypotheticals	Function unknown
382093	DKC2	C->A	CDS	1538.C>A	A513E	Rv0312	.	hypothetical protein	conserved hypotheticals	Function unknown
384380	lineage4.9	A->C	CDS	779.A>C	K260T	Rv0315	.	beta-1,3-glucanase	intermediary metabolism and respiration	Possibly hydrolyzes specific sugar (hydrolyzation of glycosidic bond) and could be involved in exopolysaccharide biosynthesis/degradation. Could also have a LYTIC activity against cell WALLS.
386432	lineage4.9	C->G	CDS	668.G>C	G223A	Rv0318c	.	integral membrane protein	cell wall and cell processes	Unknown
390828	H37Rv	T->C	CDS	424.A>G	S142G	Rv0323c	.	hypothetical protein	conserved hypotheticals	Function unknown
403980	H37Rv	G->A	CDS	1862.C>T	A621V	Rv0338c	.	iron-sulfur-binding reductase	intermediary metabolism and respiration	Function unknown; probably involved in cellular metabolism.
414486	H37Rv	C->T	CDS	456.G>A	.	Rv0344c	lpqJ	lipoprotein LpqJ	cell wall and cell processes	Unknown
420008	lineage4.9	A->G	CDS	174.A>G	.	Rv0350	dnaK	chaperone protein DnaK	virulence, detoxification, adaptation	Acts as a chaperone. Involved in induction by stress conditions e.g. heat shock. Possibly has an ATPase activity. Seems to be regulated positively by sigh (Rv3223c product) and negatively by HSPR (Rv0353 product).
441139	SAM5.1	C->T	CDS	1269.C>T	.	Rv0362	mgtE	Mg2+ transport transmembrane protein MgtE	cell wall and cell processes	Thought to be involved in Mg2+ transport. Responsible for the translocation of the substrate across the membrane.
454295	H37Rv	T->C	CDS	78.A>G	.	Rv0376c	.	hypothetical protein	conserved hypotheticals	Function unknown
459399	H37Rv	A->C	REG	-84.T>G	.	Rv0383c	.	hypothetical protein
475178	H37Rv	T->C	CDS	239.T>C	V80A	Rv0395	.	hypothetical protein	conserved hypotheticals	Unknown
502589	H37Rv	C->G	CDS	224.C>G	S75C	Rv0417	thiG	thiazole synthase	intermediary metabolism and respiration	Involved in thiamine biosynthesis. Required for the synthesis of the thiazole moiety of thiamine.
503354	H37Rv	G->C	REG	-142.G>C	.	Rv0418	lpqL	lipoprotein aminopeptidase LpqL
508469	SAM5.1	C->T	CDS	87.G>A	.	Rv0422c	thiD	hydroxymethylpyrimidine/phosphomethylpyrimidine kinase	intermediary metabolism and respiration	Involved in thiamine biosynthesis. Catalyzes the phosphorylation of HMP-P to HMP-pp [catalytic activity: ATP + 4-amino-2-methyl-5-phosphomethylpyrimidine = ADP + 4-amino-2-methyl-5-diphosphomethylpyrimidine].
513257	lineage4.9	T->C	CDS	2065.A>G	M689V	Rv0425c	ctpH	metal cation transporting ATPase H	cell wall and cell processes	Metal cation-transporting ATPase; possibly catalyzes the transport of an undetermined metal cation with the hydrolysis of ATP [catalytic activity: ATP + H(2)O + undetermined metal cation(in) = ADP + phosphate + undetermined metal cation(out)].
519893	DKC2	C->T	CDS	294.C>T	.	Rv0432	sodC	superoxide dismutase	virulence, detoxification, adaptation	Destroys radicals which are normally produced within the cells and are toxic to biological systems [catalytic activity: 2 superoxide + 2 H+ = O2 + H2O2].
537835	DKC2	C->T	CDS	714.G>A	.	Rv0449c	.	hypothetical protein	conserved hypotheticals	Function unknown
541201	lineage4.9	A->G	CDS	291.T>C	.	Rv0450c	mmpL4	transmembrane transport protein MmpL4	cell wall and cell processes	Unknown. Thought to be involved in fatty acid transport.
573262	H37Rv	A->G	CDS	540.T>C	.	Rv0484c	.	short-chain type oxidoreductase	intermediary metabolism and respiration	Function unknown; possibly involved in cellular metabolism.
590436	H37Rv	T->C	CDS	354.T>C	.	Rv0500	proC	pyrroline-5-carboxylate reductase	intermediary metabolism and respiration	Involved at the terminal (third) step in proline biosynthesis [catalytic activity: L-proline + NAD(P)+ = 1-pyrroline-5-carboxylate + NAD(P)H].
598475	lineage4.9	G->A	CDS	1277.G>A	R426H	Rv0507	mmpL2	transmembrane transport protein MmpL2	cell wall and cell processes	Unknown. Thought to be involved in fatty acid transport.
610120	lineage4.9	T->G	REG	-68.T>G	.	Rv0518	.	hypothetical protein
648002	lineage4.9	T->G	CDS	44.T>G	L15R	Rv0556	.	transmembrane protein	cell wall and cell processes	Unknown
669398	lineage4.9	T->C	CDS	348.A>G	.	Rv0575c	.	oxidoreductase	intermediary metabolism and respiration	Function unknown; probably involved in cellular metabolism.
685461	H37Rv	C->G	CDS	333.C>G	.	Rv0587	yrbE2A	hypothetical protein	virulence, detoxification, adaptation	Unknown
685791	SAM5.1	C->A	CDS	663.C>A	.	Rv0587	yrbE2A	hypothetical protein	virulence, detoxification, adaptation	Unknown
686972	lineage4.9	T->C	CDS	152.T>C	F51S	Rv0589	mce2A	Mce family protein Mce2A	virulence, detoxification, adaptation	Unknown, but thought to be involved in host cell invasion.
690465	lineage4.9	T->G	CDS	1407.T>G	.	Rv0591	mce2C	Mce family protein Mce2C	virulence, detoxification, adaptation	Unknown, but thought to be involved in host cell invasion.
698968	lineage4.9	G->A	CDS	27.C>T	.	Rv0601c	.	two component sensor kinase HK2	regulatory proteins	Sensor part of a two component regulatory system.
754186	H37Rv	A->G	CDS	224.T>C	L75P	Rv0658c	.	integral membrane protein	cell wall and cell processes	Unknown. Supposedly involved in stationary-phase survival.
755122	DKC2	C->T	CDS	104.G>A	R35H	Rv0660c	mazE2	antitoxin MazE2	virulence, detoxification, adaptation	Function unknown
775639	H37Rv	T->C	CDS	2842.A>G	I948V	Rv0676c	mmpL5	transmembrane transport protein MmpL5	cell wall and cell processes	Unknown. Thought to be involved in fatty acid transport.
781395	H37Rv	T->C	REG	-165.T>C	.	Rv0682	rpsL	30S ribosomal protein S12
788395	DKC2	C->T	CDS	456.C>T	.	Rv0688	.	ferredoxin reductase	intermediary metabolism and respiration	Ferredoxins are iron-sulfur proteins that transfer electrons in a wide variety of metabolic reactions.
792984	SAM5.3	C->T	CDS	828.C>T	.	Rv0693	.	mycofactocin radical SAM maturase MftC	intermediary metabolism and respiration	Required for coenzyme pyrrolo-quinoline-quinone (PQQ) biosynthesis.
793308	SAM5.2	C->T	CDS	1152.C>T	.	Rv0693	.	mycofactocin radical SAM maturase MftC	intermediary metabolism and respiration	Required for coenzyme pyrrolo-quinoline-quinone (PQQ) biosynthesis.
798713	SAM5.2	C->T	REG	-120.C>T	.	Rv0698	.	hypothetical protein
816201	DKC2	A->C	CDS	539.A>C	D180A	Rv0724	sppA	protease IV SppA	cell wall and cell processes	Involved in digestion of the cleaved signal peptides. This activity is necessary to maintain proper secretion of mature proteins across the membrane.
852910	H37Rv	C->T	CDS	515.C>T	P172L	Rv0758	phoR	two component system response sensor kinase PhoR	regulatory proteins	Sensor part of a two component regulatory system. This protein is thought to be a sensor kinase for the phosphate regulon. Transcription of this operon is positively regulated by PHOB|Rv0757 and PHOR when phosphate is limited.
893733	H37Rv	T->G	CDS	416.T>G	L139R	Rv0800	pepC	M18 family aminopeptidase	intermediary metabolism and respiration	Function unknown; possibly hydrolyzes peptides and/or proteins.
903913	lineage4.9	T->C	CDS	189.T>C	.	Rv0809	purM	phosphoribosylformylglycinamidine cyclo-ligase PurM	intermediary metabolism and respiration	Involved in de novo purine biosynthesis (at the fifth step) [catalytic activity: ATP + 5'-phosphoribosylformylglycinamidine = ADP + phosphate + 5'-phosphoribosyl-5-aminoimidazole].
906857	H37Rv	A->G	CDS	435.A>G	I145M	Rv0812	.	4-amino-4-deoxychorismate lyase	intermediary metabolism and respiration	Acts on amino acids.
937762	SAM5.2	C->T	CDS	170.C>T	A57V	Rv0841	.	transmembrane protein	cell wall and cell processes	Unknown
955524	H37Rv	A->G	CDS	448.A>G	S150G	Rv0859	.	acyltransferase	lipid metabolism	Function unknown, but involvement in lipid degradation.
964544	SAM5.1	G->T	CDS	992.C>A	P331H	Rv0867c	rpfA	resuscitation-promoting factor RpfA	cell wall and cell processes	Unknown. May be promote the resuscitation and growth of dormant, nongrowing cell.
965581	SAM5.1	G->A	REG	-46.C>T	.	Rv0867c	rpfA	resuscitation-promoting factor RpfA
979704	lineage4.9	G->C	CDS	343.G>C	G115R	Rv0881	.	tRNA/rRNA methyltransferase	intermediary metabolism and respiration	Causes methylation
984021	SAM5.1	G->A	CDS	219.G>A	.	Rv0886	fprB	ferredoxin/ferredoxin--NADP reductase	intermediary metabolism and respiration	Serves as the first electron transfer protein in all the P450 systems [catalytic activity: reduced adrenodoxin + NADP+ = oxidized adrenodoxin + NADPH].
986463	H37Rv	G->C	IGR	.	.	Rv0887c-Rv0888	.	1261 bp intergenic region
990001	H37Rv	G->C	CDS	2596.C>G	P866A	Rv0890c	.	HTH-type transcriptional regulator	regulatory proteins	Involved in transcriptional mechanism.
993346	lineage4.9	A->C	CDS	110.T>G	V37G	Rv0891c	.	hypothetical protein	regulatory proteins	Thought to be involved in transcriptional mechanism.
1025106	H37Rv	T->C	CDS	423.T>C	.	Rv0919	.	GCN5-like N-acetyltransferase	intermediary metabolism and respiration	Acetylation, substrate unknown
1037911	H37Rv	C->T	CDS	913.C>T	R305*	Rv0930	pstA1	phosphate ABC transporter permease PstA	cell wall and cell processes	Involved in active transport of inorganic phosphate across the membrane (import); responsible for the translocation of the substrate across the membrane. This is one of the proteins required for binding-protein-mediated phosphate transport.
1048922	DKC2	C->T	CDS	511.C>T	.	Rv0939	.	bifunctional 2-hydroxyhepta-2,4-diene-1,7-dioate isomerase/cyclase/dehydrase	intermediary metabolism and respiration	Function unknown; probably involved in cellular metabolism, possibly in a degradation pathway.
1068151	H37Rv	T->C	CDS	591.T>C	.	Rv0956	purN	phosphoribosylglycinamide formyltransferase PurN	intermediary metabolism and respiration	Involved in de novo purine biosynthesis (at the third step) [catalytic activity: 10-formyltetrahydrofolate + 5'-phosphoribosylglycinamide = tetrahydrofolate + 5'-phosphoribosyl-N-formylglycinamide].
1074558	H37Rv	G->A	CDS	557.C>T	P186L	Rv0962c	lprP	lipoprotein LprP	cell wall and cell processes	Unknown
1076309	lineage4.9	G->T	CDS	370.C>A	P124T	Rv0964c	.	hypothetical protein	conserved hypotheticals	Unknown
1077312	H37Rv	A->G	CDS	524.T>C	V175A	Rv0966c	.	hypothetical protein	conserved hypotheticals	Function unknown
1079927	lineage4.9	C->A	CDS	1185.C>A	.	Rv0969	ctpV	copper-exporting ATPase	cell wall and cell processes	Metal cation-transporting ATPase; possibly catalyzes the transport of an undetermined metal cation with the hydrolysis of ATP [catalytic activity: ATP + H(2)O + undetermined metal cation(in) = ADP + phosphate + undetermined metal cation(out)].
1081681	H37Rv	T->C	CDS	630.T>C	.	Rv0970	.	integral membrane protein	cell wall and cell processes	Unknown
1082445	lineage4.8	T->A	CDS	140.A>T	E47V	Rv0971c	echA7	enoyl-CoA hydratase EchA7	lipid metabolism	Could possibly oxidize fatty acids using specific components [catalytic activity: (3S)-3-hydroxyacyl-CoA = trans-2(or 3)-enoyl-CoA + H(2)O].
1084628	SAM5.1	T->G	CDS	1123.A>C	I375L	Rv0973c	accA2	acetyl/propionyl-CoA carboxylase subuit alpha	lipid metabolism	This protein carries two functions: biotin carboxyl carrier protein and biotin carboxyltransferase. Involved in the first step of long-chain fatty acid synthesis [catalytic activity: ATP + biotin-carboxyl-carrier protein + CO(2) = ADP + phosphate + carboxybiotin-carboxyl-carrier protein].
1100234	H37Rv	T->C	CDS	1169.T>C	L390P	Rv0983	pepD	serine protease PepD	intermediary metabolism and respiration	Function unknown; possibly hydrolyzes peptides and/or proteins (seems to cleave preferentially after serine residues).
1103126	DKC2	C->G	CDS	585.C>G	D195E	Rv0987	.	adhesion component ABC transporter permease	cell wall and cell processes	Thought to be involved in active transport of adhesion component across the membrane: involved in atachment and virulence. Responsible for the translocation of the substrate across the membrane.
1109975	lineage4.9	A->G	CDS	704.A>G	Q235R	Rv0993	galU	UTP--glucose-1-phosphate uridylyltransferase	intermediary metabolism and respiration	May play a role in stationary phase survival [catalytic activity: UTP + alpha-D-glucose 1-phosphate = diphosphate + UDP-glucose].
1126889	lineage4.9	G->C	CDS	115.C>G	R39G	Rv1007c	metS	methionine--tRNA ligase	information pathways	It is probably essential for cell survival, being required not only for elongation of protein synthesis but also for the initiation of all mRNA translation through initiator tRNA(fMet) aminoacylation [catalytic activity: ATP + L-methionine + tRNA(met) = AMP + diphosphate + L-methionyl-tRNA(met)]
1127648	H37Rv	C->A	CDS	560.C>A	T187N	Rv1008	tatD	deoxyribonuclease TatD	cell wall and cell processes	DNase involved in protein export. This sec-independent pathway is termed tat for twin-arginine translocation system. This system mainly transports proteins with bound cofactors that require folding prior to export.
1130526	lineage4.8	G->A	CDS	336.G>A	.	Rv1011	ispE	4-diphosphocytidyl-2C-methyl-D-erythritol kinase	intermediary metabolism and respiration	Thought to be involved in deoxyxylulose-5-phosphate pathway (DXP) of isoprenoid biosynthesis (at the fourth step). Catalyzes the phosphorylation of the position 2 hydroxy group of 4-diphosphocytidyl-2C-methyl-D-erythritol [catalytic activity: ATP + 4-(cytidine 5'-diphospho)-2-C-methyl-D-erythritol = ADP + 2-phospho-4-(cytidine 5'-diphospho)-2-C-methyl-D-erythritol].
1141702	DKC2	C->T	CDS	2736.C>T	.	Rv1020	mfd	transcription-repair coupling factor	information pathways	Involved in nucleotide excision repair. Necessary for strand-specific repair. A lesion in the template strand blocks the RNA polymerase complex (RNAP). The RNAP-DNA-RNA complex is specifically recognized by TRCF which releases RNAP and the truncated transcript; the TCRF may replace RNAP at the lesion site and then recruit the UVRA/B/C repair system.
1150585	lineage4.9	G->A	CDS	1102.C>T	P368S	Rv1028c	kdpD	sensor protein KdpD	regulatory proteins	Member of the two-component regulatory system KDPD/KDPE involved in the regulation of the KDP operon. KDPD may function as a membrane-associated protein kinase that phosphorylates KDPE|Rv1027c in response to environmental signals.
1200092	DKC2	T->C	CDS	279.A>G	.	Rv1075c	.	hypothetical protein	cell wall and cell processes	Function unknown
1208611	SAM5.1	G->T	CDS	976.G>T	G326C	Rv1084	.	hypothetical protein	conserved hypotheticals	Function unknown
1220680	H37Rv	T->C	CDS	107.T>C	V36A	Rv1093	glyA1	serine hydroxymethyltransferase	intermediary metabolism and respiration	Interconversion of serine and glycine. Key enzyme in the biosynthesis of purines, lipids, hormones and other components [catalytic activity: 5,10-methylenetetrahydrofolate + glycine + H(2)O = tetrahydrofolate + L-serine.]
1224367	lineage4.9	T->C	REG	-18.T>C	.	Rv1096	.	glycosyl hydrolase
1227217	lineage4.8	C->T	CDS	349.G>A	A117T	Rv1098c	fum	fumarate hydratase	intermediary metabolism and respiration	Involved in the tricarboxylic acid cycle. Catalyzes the reversible hydration of fumarate to L-malate [catalytic activity: (S)-malate = fumarate + H2O]
1273071	lineage4.8	T->C	CDS	649.T>C	S217P	Rv1145	.	transmembrane transport protein	cell wall and cell processes	Unknown. Thought to be involved in fatty acid transport.
1273429	DKC2	G->A	CDS	75.G>A	.	Rv1146	.	transmembrane transport protein	cell wall and cell processes	Unknown. Thought to be involved in fatty acid transport.
1281118	H37Rv	T->C	CDS	367.A>G	T123A	Rv1154c	.	hypothetical protein	conserved hypotheticals	Unknown
1303747	SAM5.1	A->G	CDS	817.A>G	T273A	Rv1173	fbiC	FO synthase	intermediary metabolism and respiration	Essential for coenzyme F420 production: participates in a portion of the F420 biosynthetic pathway between pyrimidinedione and FO (biosynthesis intermediate), before the deazaflavin ring is formed.
1315191	H37Rv	A->C	CDS	1467.A>C	*489Y	Rv1180	pks3	polyketide beta-ketoacyl synthase	lipid metabolism	Potentially involved in some intermediate steps for the synthesis of a polyketide molecule which may be involved in secondary metabolism. Supposedly involved in stationary-phase survival.
1315884	H37Rv	G->A	CDS	651.G>A	.	Rv1181	pks4	polyketide beta-ketoacyl synthase	lipid metabolism	Potentially involved in some intermediate steps for the synthesis of a polyketide molecule which may be involved in secondary metabolism.
1328687	H37Rv	G->C	CDS	619.C>G	P207A	Rv1186c	.	hypothetical protein	conserved hypotheticals	Function unknown
1346171	SAM5.1	C->A	CDS	912.C>A	.	Rv1202	dapE	succinyl-diaminopimelate desuccinylase DapE	intermediary metabolism and respiration	Involved in biosynthesis of diaminopimelate and lysine from aspartate semialdehyde (at the fifth step) [catalytic activity: N-succinyl-ll-2,6-diaminoheptanedioate + H2O = succinate + ll-2,6-diaminoheptanedioate]
1358485	DKC2	C->T	CDS	960.G>A	.	Rv1215c	.	hypothetical protein	conserved hypotheticals	Function unknown
1374065	H37Rv	T->C	CDS	133.A>G	S45G	Rv1230c	.	membrane protein	cell wall and cell processes	Unknown
1375724	H37Rv	A->C	CDS	445.T>G	C149G	Rv1232c	.	hypothetical protein	conserved hypotheticals	Function unknown
1382628	H37Rv	T->C	CDS	415.A>G	K139E	Rv1239c	corA	magnesium and cobalt transport transmembrane protein CorA	cell wall and cell processes	Thought to be involved in transport of magnesium and cobalt ions across the membrane. Responsible for the translocation of the substrate across the membrane.
1396922	lineage4.9	T->C	CDS	2319.A>G	.	Rv1251c	.	hypothetical protein	conserved hypotheticals	Function unknown
1403235	DKC2	A->C	CDS	152.T>G	L51R	Rv1255c	.	HTH-type transcriptional regulator	regulatory proteins	Involved in transcriptional mechanism.
1411210	H37Rv	T->G	CDS	780.T>G	.	Rv1263	amiB2	amidase AmiB	intermediary metabolism and respiration	Involved in cellular metabolism, active on 2- to 6- carbon aliphatic amides and on many aromatic amides [catalytic activity: a monocarboxylic acid amide + H(2)O = a monocarboxylate + NH(3)].
1414021	H37Rv	C->T	CDS	1820.G>A	R607Q	Rv1266c	pknH	serine/threonine-protein kinase PknH	regulatory proteins	Involved in signal transduction (via phosphorylation). Thought to be involved in arabinan metabolism, phosphorylating perhaps EMBR|Rv1267c [catalytic activity: ATP + a protein = ADP + a phosphoprotein].
1440469	H37Rv	C->G	CDS	1563.C>G	.	Rv1286	.	adenylyl-sulfate kinase	intermediary metabolism and respiration	ATP sulfurylase may be the GTPase, regulating ATP sulfurylase activity [catalytic activity 1: ATP + sulfate = diphosphate + adenylylsulfate] and APS kinase catalyzes the synthesis of activated sulfate [catalytic activity 2: ATP + adenylylsulfate = ADP + 3'- phosphoadenylylsulfate]. First and second steps in the sulfate activation pathway. These reactions occurs early in the reductive branch of th…
1457144	lineage4.9	C->T	CDS	580.C>T	R194C	Rv1300	hemK	release factor glutamine methyltransferase	intermediary metabolism and respiration	Possibly involved in the oxidation of protoporphyrinogen into protoporphyrin IX
1461309	lineage4.8	C->T	REG	-12.C>T	.	Rv1306	atpF	ATP synthase subunit B
1482627	H37Rv	T->C	CDS	1591.A>G	T531A	Rv1320c	.	adenylate cyclase	intermediary metabolism and respiration	Thought to play an essential role in regulation of cellular metabolism by catalysing the synthesis of a second messenger, cAMP. May be involved in virulence [catalytic activity: ATP = 3',5'-cyclic AMP + pyrophosphate].
1484708	H37Rv	A->C	CDS	430.A>C	S144R	Rv1321	.	endonuclease NucS	conserved hypotheticals	Function unknown
1499274	lineage4.9	C->G	CDS	1286.G>C	G429A	Rv1330c	pncB1	nicotinic acid phosphoribosyltransferase PncB1	intermediary metabolism and respiration	Involved in NAD salvage. Phosphoribosylation of nicotinic acid. [catalytic activity: nicotinate + 5-phosphoribosyl 1-pyrophosphate = nicotinate mononucleotide + diphosphate]
1504056	SAM5.2	C->T	CDS	663.C>T	.	Rv1336	cysM	O-phosphoserine sulfhydrylase	intermediary metabolism and respiration	Involved in cysteine biosynthesis [catalytic activity: O-phospho-L-serine + H(2)S = L-cysteine + phosphate]
1519180	DKC2	A->G	IGR	.	.	Rv1352-Rv1353c	.	65 bp intergenic region
1536251	lineage4.9	G->T	CDS	1394.C>A	A465E	Rv1364c	.	sigma factor regulatory protein	information pathways	May be involved in regulating SIGF|Rv3286c
1547125	H37Rv	T->C	CDS	406.A>G	T136A	Rv1374c	.	hypothetical protein	conserved hypotheticals	Unknown
1552547	H37Rv	G->A	CDS	109.C>T	R37W	Rv1378c	.	hypothetical protein	conserved hypotheticals	Function unknown
1613035	H37Rv	T->C	REG	-85.A>G	.	Rv1435c	.	hypothetical protein
1621766	DKC2	C->T	CDS	1976.C>T	P659L	Rv1442	bisC	biotin sulfoxide reductase BisC	intermediary metabolism and respiration	This enzyme may serve as a scavenger, allowing the cell to utilize biotin sulfoxide as a biotin source
1629989	SAM5.2	T->G	CDS	211.A>C	T71P	Rv1449c	tkt	transketolase	intermediary metabolism and respiration	This enzyme, together with transaldolase, provides a link between the glycolytic and pentose-phosphate pathways. It catalyzes the reversible transfer of a two-carbon KETOL unit from xylulose 5-phosphate to an aldose receptor [catalytic activity: sedoheptulose 7-phosphate + D-glyceraldehyde 3-phosphate = D-ribose 5-phosphate + D-xylulose 5-phosphate]
1639594	lineage4.9	C->A	CDS	1214.C>A	P405Q	Rv1453	.	transcriptional activator protein	regulatory proteins	Involved in transcriptional mechanism
1650072	H37Rv	A->G	CDS	547.A>G	N183D	Rv1462	.	hypothetical protein	conserved hypotheticals	Function unknown
1658312	SAM5.2	C->T	CDS	1350.C>T	.	Rv1469	ctpD	cobalt/nickel-exporting P-type ATPase	cell wall and cell processes	Cation-transporting ATPase; possibly catalyzes the transport of a cation (possibly cadmium) with the hydrolyse of ATP [catalytic activity: ATP + H(2)O + cation(in) = ADP + phosphate + cation(out)].
1706119	H37Rv	T->C	CDS	477.A>G	.	Rv1514c	.	glycosyltransferase	conserved hypotheticals	Unknown
1718765	SAM5.1	A->G	CDS	40.A>G	I14V	Rv1524	.	glycosyltransferase	intermediary metabolism and respiration	Unknown
1728837	lineage4.9	A->G	IGR	.	.	Rv1527c-Rv1528c	.	543 bp intergenic region
1759252	lineage4.9	G->T	CDS	1572.G>T	.	Rv1552	frdA	fumarate reductase flavoprotein subunit	intermediary metabolism and respiration	Involved in interconversion of fumarate and succinate (anaerobic respiration) [catalytic activity: succinate + acceptor = fumarate + reduced acceptor].
1760292	H37Rv	A->G	CDS	118.A>G	M40V	Rv1554	frdC	fumarate reductase membrane anchor subunit	intermediary metabolism and respiration	Involved in interconversion of fumarate and succinate (anaerobic respiration). This hydrophobic component may be required to anchor the catalytic components of the fumarate reductase complex to the cytoplasmic membrane.
1778430	H37Rv	T->C	CDS	572.T>C	M191T	Rv1570	bioD	ATP-dependent dethiobiotin synthetase BioD	intermediary metabolism and respiration	Involved in bioconversion of pimelate into dethiobiotin [catalytic activity: ATP + 7,8-diaminononanoate + CO(2) = ADP + phosphate + dethiobiotin]
1778704	SAM5.1	C->A	CDS	166.C>A	L56M	Rv1571	.	hypothetical protein	conserved hypotheticals	Function unknown
1787313	DKC2	T->G	CDS	1193.A>C	K398T	Rv1586c	.	phage integrase	insertion seqs and phages	Integration of phiRv1 into chromosome.
1803265	H37Rv	G->A	CDS	602.G>A	S201N	Rv1602	hisH	imidazole glycerol phosphate synthase subunit HisH	intermediary metabolism and respiration	Histidine biosynthesis pathway (fifth step). Catalyzes an amidotransferase reaction that generates imidazole-glycerol phosphate and 5-aminoimidazol-4-carboxamide ribonucleotide, which is used for purine synthesis.
1817976	H37Rv	A->T	CDS	362.A>T	H121L	Rv1618	tesB1	acyl-CoA thioesterase II	lipid metabolism	Involved in fatty acid metabolism.
1836286	H37Rv	G->C	IGR	.	.	Rv1631-Rv1632c	.	150 bp intergenic region
1845524	SAM5.1	T->C	CDS	1784.T>C	L595P	Rv1638	uvrA	excinuclease ABC subunit UvrA	information pathways	Involved in nucleotide excision repair. The ABC excision nuclease is a DNA repair enzyme that catalyzes the excision reaction of UV-damaged nucleotide segments producing oligomers having the modified base(S). UVRA is an ATPase and a DNA-binding protein that preferentially binds single-stranded or UV-irradiated double-stranded DNA.
1851234	SAM5.1	C->T	CDS	802.G>A	V268I	Rv1640c	lysX	bifunctional lysine--tRNA ligase/phosphatidylglycerol lysyltransferase	information pathways	Charging LYS tRNA [catalytic activity: ATP + L-lysine + tRNA(LYS) = AMP + diphosphate + L-lysyl-tRNA (LYS)]
1856777	H37Rv	G->C	CDS	4.G>C	A2P	Rv1647	.	adenylate cyclase	intermediary metabolism and respiration	Thought to play an essential role in regulation of cellular metabolism by catalysing the synthesis of a second messenger, camp [catalytic activity: ATP = 3',5'-cyclic AMP + pyrophosphate].
1888678	SAM5.1	C->T	CDS	653.C>T	P218L	Rv1664	pks9	polyketide synthase	lipid metabolism	Potentially involved in some intermediate steps for the synthesis of a polyketide molecule which may be involved in secondary metabolism
1896581	SAM5.1	T->C	CDS	107.T>C	M36T	Rv1671	.	membrane protein	cell wall and cell processes	Unknown
1901493	H37Rv	T->C	CDS	447.T>C	.	Rv1676	.	hypothetical protein	conserved hypotheticals	Unknown
1907296	lineage4.9	G->C	CDS	894.G>C	.	Rv1682	.	hypothetical protein	conserved hypotheticals	Function unknown
1917972	H37Rv	A->G	CDS	33.A>G	.	Rv1694	tlyA	16S/23S rRNA (cytidine-2'-O)-methyltransferase TlyA	virulence, detoxification, adaptation	Methylates 16S and 23S rRNA. Also has contact-dependent haemolytic activity; possibly involved in virulence (pore formation).
1931179	H37Rv	C->A	CDS	278.G>T	R93L	Rv1704c	cycA	D-serine/alanine/glycine transporter protein CycA	cell wall and cell processes	Permease that is involved in the transport across the cytoplasmic membrane of D-alanine, D-serine and glycine
1933988	H37Rv	G->A	REG	-110.C>T	.	Rv1706c	PPE23	PPE family protein PPE23
1944402	H37Rv	T->C	CDS	827.T>C	V276A	Rv1716	.	hypothetical protein	conserved hypotheticals	Function unknown
1950767	lineage4.9	T->C	CDS	285.A>G	.	Rv1724c	.	hypothetical protein	conserved hypotheticals	Unknown
1967237	H37Rv	C->A	CDS	401.G>T	R134L	Rv1739c	.	sulfate ABC transporter permease	cell wall and cell processes	Involved in sulphate transport across the membrane. Responsible for the translocation of the substrate across the membrane.
1980457	SAM5.1	C->G	CDS	837.C>G	D279E	Rv1751	.	oxidoreductase	intermediary metabolism and respiration	Function unknown; probably involved in cellular metabolism
2022868	lineage4.9	T->C	CDS	3612.T>C	.	Rv1783	eccC5	ESX-5 type VII secretion system protein EccC5	cell wall and cell processes	Function unknown
2055271	H37Rv	A->G	CDS	89.T>C	L30P	Rv1812c	.	dehydrogenase	intermediary metabolism and respiration	Function unknown; probably involved in cellular metabolism
2057774	H37Rv	A->T	CDS	247.A>T	I83F	Rv1815	.	hypothetical protein	conserved hypotheticals	Function unknown
2059089	SAM5.1	C->A	IGR	.	.	Rv1816-Rv1817	.	634 bp intergenic region
2072429	SAM5.2	T->G	REG	-167.T>G	.	Rv1827	garA	glycogen accumulation regulator GarA
2086479	DKC2	A->G	CDS	503.T>C	V168A	Rv1837c	glcB	malate synthase	intermediary metabolism and respiration	Involved in glyoxylate bypass (second step), an alternative to the tricarboxylic acid cycle [catalytic activity: L-malate + CoA = acetyl-CoA + H(2)O + glyoxylate]
2096186	lineage4.9	A->G	CDS	414.T>C	.	Rv1846c	blaI	transcriptional repressor BlaI	regulatory proteins	Involved in transcriptional mechanism
2097740	DKC2	G->A	CDS	94.G>A	D32N	Rv1849	ureB	urease subunit beta	intermediary metabolism and respiration	Involved in the conversion of urea to NH3 [catalytic activity: urea + H2O = CO2 + 2 NH3]
2103798	SAM5.1	T->G	CDS	310.A>C	S104R	Rv1855c	.	oxidoreductase	intermediary metabolism and respiration	Function unknown; probably involved in cellular metabolism
2116903	H37Rv	C->T	CDS	1140.C>T	.	Rv1867	.	hypothetical protein	lipid metabolism	Function unknown, but supposed involvement in lipid degradation.
2117180	SAM5.1	A->G	CDS	1417.A>G	T473A	Rv1867	.	hypothetical protein	lipid metabolism	Function unknown, but supposed involvement in lipid degradation.
2123146	DKC2	C->T	CDS	6.G>A	.	Rv1872c	lldD2	L-lactate dehydrogenase	intermediary metabolism and respiration	Involved in respiration; catalyzes conversion of lactate into pyruvate [catalytic activity: (S)-lactate + 2 ferricytochrome C = pyruvate + 2 ferrocytochrome C].
2123169	H37Rv	T->G	REG	-5.T>G	.	Rv1873	.	hypothetical protein
2124274	SAM5.1	C->T	CDS	591.C>T	.	Rv1874	.	hypothetical protein	conserved hypotheticals	Unknown
2124568	SAM5.2	G->C	CDS	188.G>C	R63T	Rv1875	.	hypothetical protein	conserved hypotheticals	Function unknown
2128870	lineage4.9	A->G	CDS	849.A>G	.	Rv1878	glnA3	glutamine synthetase GlnA	intermediary metabolism and respiration	Involved in glutamine biosynthesis [catalytic activity: ATP + L-glutamate + NH(3) = ADP + glutamine + orthophosphate].
2134898	DKC2	C->A	CDS	970.G>T	A324S	Rv1886c	fbpB	diacylglycerol acyltransferase/mycolyltransferase Ag85B	lipid metabolism	Involved in cell wall mycoloylation. Proteins of the antigen 85 complex are responsible for the high affinity of mycobacteria to fibronectin. Possesses a mycolyltransferase activity required for the biogenesis of trehalose dimycolate (cord factor), a dominant structure necessary for maintaining cell wall integrity.
2140673	SAM5.1	T->C	CDS	188.T>C	V63A	Rv1893	.	hypothetical protein	conserved hypotheticals	Function unknown
2143328	H37Rv	G->C	CDS	808.G>C	V270L	Rv1895	.	zinc-binding alcohol dehydrogenase	intermediary metabolism and respiration	Function unknown; probably involved in cellular metabolism
2147759	SAM5.1	T->G	CDS	98.T>G	L33R	Rv1901	cinA	competence damage-inducible protein CinA	virulence, detoxification, adaptation	Unknown
2158563	SAM5.1	G->A	CDS	529.C>T	H177Y	Rv1912c	fadB5	oxidoreductase FadB	lipid metabolism	Thought to be involved in fatty acid degradation. FADB and FADA are the alpha and beta subunits of the multifunctional enzyme complex of the fatty acid degradation cycle.
2173434	SAM5.1	G->A	CDS	362.C>T	A121V	Rv1921c	lppF	lipoprotein LppF	cell wall and cell processes	Unknown
2184176	lineage4.8	G->A	CDS	782.C>T	A261V	Rv1933c	fadE18	acyl-CoA dehydrogenase FadE18	lipid metabolism	Function unknown, but supposed involvement in lipid degradation.
2211477	SAM5.1	G->C	CDS	877.G>C	D293H	Rv1967	mce3B	Mce family protein Mce3B	virulence, detoxification, adaptation	Unknown, but thought to be involved in host cell invasion.
2212762	lineage4.8	C->T	CDS	1137.C>T	.	Rv1968	mce3C	Mce family protein Mce3C	virulence, detoxification, adaptation	Unknown, but thought to be involved in host cell invasion.
2216443	lineage4.9	C->A	CDS	1187.C>A	A396E	Rv1971	mce3F	Mce family protein Mce3F	virulence, detoxification, adaptation	Unknown, but thought involved in host cell invasion.
2220512	lineage4.9	T->G	CDS	759.T>G	.	Rv1977	.	hypothetical protein	conserved hypotheticals	Function unknown
2223293	H37Rv	T->C	REG	-129.A>G	.	Rv1979c	.	permease
2228967	H37Rv	A->G	IGR	.	.	RV1984a-Rv1985c	.	84 bp intergenic region
2246603	lineage4.8	C->T	CDS	1395.C>T	.	Rv2000	.	hypothetical protein	conserved hypotheticals	Unknown
2251999	H37Rv	A->G	REG	-3.A>G	.	Rv2006	otsB1	trehalose-6-phosphate phosphatase OtsB
2264782	lineage4.9	C->A	CDS	785.C>A	A262E	Rv2017	.	transcriptional regulator	regulatory proteins	Thought to be involved in transcriptional mechanism.
2269780	lineage4.9	T->C	CDS	461.A>G	D154G	Rv2024c	.	hypothetical protein	conserved hypotheticals	Unknown
2270102	H37Rv	A->G	CDS	139.T>C	W47R	Rv2024c	.	hypothetical protein	conserved hypotheticals	Unknown
2282111	SAM5.1	G->A	CDS	13.G>A	D5N	Rv2036	.	hypothetical protein	conserved hypotheticals	Unknown
2282787	H37Rv	C->T	CDS	935.G>A	C312Y	Rv2037c	.	transmembrane protein	cell wall and cell processes	Unknown
2285251	lineage4.9	C->A	CDS	391.G>T	V131F	Rv2039c	.	sugar ABC transporter permease	cell wall and cell processes	Thought to be involved in active transport of sugar across the membrane (import). Responsible for the translocation of the substrate across the membrane.
2287121	lineage4.9	A->G	CDS	726.T>C	.	Rv2041c	.	sugar ABC transporter substrate-binding lipoprotein	cell wall and cell processes	Thought to be involved in active transport of sugar across the membrane (import).
2300237	lineage4.9	A->G	CDS	6750.T>C	.	Rv2048c	pks12	polyketide synthase	lipid metabolism	Involved in biosynthesis of mannosyl-beta-1-phosphomycoketide (MPM)
2304139	DKC2	T->C	CDS	2848.A>G	N950D	Rv2048c	pks12	polyketide synthase	lipid metabolism	Involved in biosynthesis of mannosyl-beta-1-phosphomycoketide (MPM)
2324127	SAM5.1	C->G	CDS	953.C>G	A318G	Rv2066	cobIJ	bifunctional S-adenosyl-L-methionine-precorrin-2 methyl transferase/precorrin-3 methylase	intermediary metabolism and respiration	Involved in cobalamin biosynthesis.
2340621	H37Rv	C->G	CDS	1913.C>G	P638R	Rv2082	.	hypothetical protein	conserved hypotheticals	Unknown
2341636	H37Rv	C->G	CDS	766.C>G	L256V	Rv2083	.	hypothetical protein	conserved hypotheticals	Unknown
2355127	SAM5.1	G->T	CDS	184.C>A	L62I	Rv2096c	pafB	proteasome accessory factor B	intermediary metabolism and respiration	Unknown
2360530	SAM5.1	G->A	CDS	291.G>A	.	Rv2101	helZ	helicase HelZ	information pathways	Has helicase activity.
2362041	lineage4.9	C->A	CDS	1802.C>A	P601Q	Rv2101	helZ	helicase HelZ	information pathways	Has helicase activity.
2370996	SAM5.1	A->G	CDS	1574.T>C	L525S	Rv2112c	dop	pup deamidase/depupylase	intermediary metabolism and respiration	Deamidates the C-terminal glutamine of pup
2386389	lineage4.9	G->A	CDS	97.G>A	G33S	Rv2125	.	hypothetical protein	conserved hypotheticals	Unknown
2402126	SAM5.1	C->G	IGR	.	.	Rvnt22-Rv2142c	.	120 bp intergenic region
2409831	DKC2	A->T	CDS	811.T>A	L271M	Rv2151c	ftsQ	cell division protein FtsQ	cell wall and cell processes	This protein may be involved in septum formation.
2415656	H37Rv	G->C	CDS	739.C>G	R247G	Rv2155c	murD	UDP-N-acetylmuramoylalanine--D-glutamate ligase	cell wall and cell processes	Involved in cell wall formation; peptidoglycan biosynthesis.
2424925	H37Rv	A->G	REG	-87.T>C	.	Rv2162c	PE_PGRS38	PE-PGRS family protein PE_PGRS38
2464977	SAM5.2	G->A	REG	-20.G>A	.	Rv2201	asnB	asparagine synthetase
2471424	DKC2	C->A	CDS	14.C>A	A5E	Rv2207	cobT	nicotinate-nucleotide-dimethylbenzimidazol phosphoribosyltransferase	intermediary metabolism and respiration	Involved in cobalamin biosynthesis
2472993	DKC2	G->A	CDS	501.G>A	.	Rv2208	cobS	adenosylcobinamide-GDP ribazoletransferase	intermediary metabolism and respiration	Involved in cobalamin biosynthesis
2502982	SAM5.2	T->C	CDS	491.A>G	H164R	Rv2229c	.	hypothetical protein	conserved hypotheticals	Unknown
2507254	lineage4.8	G->A	CDS	109.G>A	A37T	Rv2234	ptpA	protein-tyrosine-phosphatase	regulatory proteins	Involved in signal transduction (via dephosphorylation). Can dephosphorylated in vitro the phosphotyrosine residue of myelin basic protein (MBP) at pH 7.0 [catalytic activity: protein tyrosine phosphate + H(2)O = protein tyrosine + phosphate].
2509722	H37Rv	A->G	CDS	234.A>G	.	Rv2237	.	hypothetical protein	conserved hypotheticals	Unknown
2521342	H37Rv	T->C	CDS	600.T>C	.	Rv2247	accD6	acetyl-/propionyl-CoA carboxylase subunit beta	lipid metabolism	Involved in fatty acid biosynthesis (mycolic acids synthesis) [catalytic activity: ATP + propionyl-CoA + CO(2) + H(2)O = ADP + orthophosphate + methylmalonyl-CoA].
2530657	DKC2	C->G	CDS	166.G>C	E56Q	Rv2257c	.	hypothetical protein	conserved hypotheticals	Unknown
2542717	DKC2	G->A	CDS	94.C>T	L32F	Rv2267c	.	hypothetical protein	conserved hypotheticals	Unknown
2586127	lineage4.9	A->G	CDS	1164.T>C	.	Rv2314c	.	hypothetical protein	conserved hypotheticals	Function unknown
2602078	SAM5.2	C->A	CDS	1384.G>T	A462S	Rv2329c	narK1	nitrate/nitrite transporter	cell wall and cell processes	Involved in excretion of nitrite produced by the dissimilatory reduction of nitrate.
2612632	H37Rv	C->A	CDS	356.G>T	G119V	Rv2337c	.	hypothetical protein	conserved hypotheticals	Unknown
2626857	DKC2	A->G	CDS	124.T>C	Y42H	Rv2348c	.	hypothetical protein	unknown	Unknown
2637687	DKC2	A->G	IGR	.	.	Rv2353c-Rv2357c	.	4080 bp intergenic region
2656225	H37Rv	A->G	CDS	206.T>C	V69A	Rv2377c	.	hypothetical protein	lipid metabolism	Thought to be involved in the biogenesis of the hydroxyphenyloxazoline-containing siderophore mycobactins.
2668653	SAM5.1	G->C	CDS	1617.C>G	.	Rv2381c	mbtD	polyketide synthetase	lipid metabolism	Involved in the biogenesis of the hydroxyphenyloxazoline-containing siderophore mycobactins.
2691440	SAM5.3	G->A	CDS	1369.G>A	G457R	Rv2395	.	integral membrane protein	cell wall and cell processes	Function unknown (possibly involved in transport across the membrane).
2718852	H37Rv	T->G	REG	-44.A>C	.	Rv2421c	nadD	nicotinate-nucleotide adenylyltransferase
2719816	DKC2	G->A	CDS	220.G>A	G74S	Rv2423	.	hypothetical protein	conserved hypotheticals	Unknown
2734074	H37Rv	T->C	CDS	845.T>C	V282A	Rv2436	rbsK	ribokinase RbsK	intermediary metabolism and respiration	Involved in ribose metabolism (in the first step) [catalytic activity: ATP + D-ribose = ADP + D-ribose 5-phosphate].
2751804	H37Rv	C->T	CDS	377.G>A	R126Q	Rv2450c	rpfE	resuscitation-promoting factor RpfE	cell wall and cell processes	Thought to promote the resuscitation and growth of dormant, nongrowing cells. Could also stimulate the growth of several other high G+C gram+ organisms, e.g. Mycobacterium avium, Mycobacterium bovis (BCG), Mycobacterium kansasii, Mycobacterium smegmatis.
2752698	lineage4.9	C->A	IGR	.	.	Rv2451-Rv2452c	.	187 bp intergenic region
2760152	lineage4.9	A->G	CDS	374.A>G	Y125C	Rv2458	mmuM	homocysteine S-methyltransferase MmuM	intermediary metabolism and respiration	Catalyzes methyl transfer from S-methylmethionine or S-adenosylmethionine (less efficient) to homocysteine, selenohomocysteine and less efficiently selenocysteine [catalytic activity: S-adenosyl-L-methionine + L-homocysteine = S-adenosyl-L-homocysteine + L-methionine].
2772238	SAM5.2	T->C	CDS	94.A>G	T32A	Rv2468A	.	hypothetical protein	conserved hypotheticals	Unknown
2778956	SAM5.1	G->A	CDS	3307.C>T	.	Rv2476c	gdh	NAD-dependent glutamate dehydrogenase	intermediary metabolism and respiration	Catabolic glutdh involved in the utilization of glutamate and other amino acids of the glutamate family. Generates 2-oxoglutarate from L-glutamate [catalytic activity: L-glutamate + H(2)O + NAD(+) = 2-oxoglutarate + NH(3) + NADH].
2779136	lineage4.9	T->C	CDS	3127.A>G	S1043G	Rv2476c	gdh	NAD-dependent glutamate dehydrogenase	intermediary metabolism and respiration	Catabolic glutdh involved in the utilization of glutamate and other amino acids of the glutamate family. Generates 2-oxoglutarate from L-glutamate [catalytic activity: L-glutamate + H(2)O + NAD(+) = 2-oxoglutarate + NH(3) + NADH].
2786952	H37Rv	A->G	CDS	2332.T>C	C778R	Rv2482c	plsB2	glycerol-3-phosphate acyltransferase	lipid metabolism	Involved in phospholipid biosynthesis (at the first step). May also function in the regulation of membrane biogenesis [catalytic activity: acyl-CoA + SN-glycerol 3-phosphate = CoA + 1-acyl-SN-glycerol 3-phosphate].
2790673	DKC2	G->C	CDS	350.C>G	A117G	Rv2483c	plsC	bifunctional L-3-phosphoserine phosphatase/1-acyl-sn-glycerol-3-phosphate acyltransferase	lipid metabolism	C-terminus: involved in phospholipid biosynthesis (at the second step); converts lysophosphatidic acid (LPA) into phosphatidic acid by incorporating acyl moiety at the 2 position [catalytic activity 2: acyl-CoA + 1-acyl-SN-glycerol 3-phosphate = CoA + 1,2-diacyl-SN-glycerol 3-phosphate]. N-terminus: could be generate serine and phosphate from phosphoserine; may catalyze the last step in the biosy…
2790783	DKC2	C->A	CDS	240.G>T	.	Rv2483c	plsC	bifunctional L-3-phosphoserine phosphatase/1-acyl-sn-glycerol-3-phosphate acyltransferase	lipid metabolism	C-terminus: involved in phospholipid biosynthesis (at the second step); converts lysophosphatidic acid (LPA) into phosphatidic acid by incorporating acyl moiety at the 2 position [catalytic activity 2: acyl-CoA + 1-acyl-SN-glycerol 3-phosphate = CoA + 1,2-diacyl-SN-glycerol 3-phosphate]. N-terminus: could be generate serine and phosphate from phosphoserine; may catalyze the last step in the biosy…
2809250	lineage4.8	C->T	CDS	690.G>A	.	Rv2495c	bkdC	branched-chain keto acid dehydrogenase E2 component	intermediary metabolism and respiration	Involved in energy metabolism. The branched-chain alpha-keto acid dehydrogenase complex catalyzes the overall conversion of branched chain alpha-keto acids to acyl-CoA and CO2. It contains multiple copies of three enzymatic components: branched-chain alpha-keto acid decarboxylase (E1), lipoamide acyltransferase (E2) and lipoamide dehydrogenase (E3).
2809621	H37Rv	T->C	CDS	319.A>G	T107A	Rv2495c	bkdC	branched-chain keto acid dehydrogenase E2 component	intermediary metabolism and respiration	Involved in energy metabolism. The branched-chain alpha-keto acid dehydrogenase complex catalyzes the overall conversion of branched chain alpha-keto acids to acyl-CoA and CO2. It contains multiple copies of three enzymatic components: branched-chain alpha-keto acid decarboxylase (E1), lipoamide acyltransferase (E2) and lipoamide dehydrogenase (E3).
2818837	H37Rv	A->G	CDS	291.T>C	.	Rv2503c	scoB	succinyl-CoA:3-ketoacid-CoA transferase subunit B	lipid metabolism	Involved in various degradation and synthesis [catalytic activity: succinyl-CoA + a 3-oxo acid = succinate + a 3-oxo-acyl-CoA].
2827984	H37Rv	G->T	IGR	.	.	Rvnt29-Rv2512c	.	629 bp intergenic region
2828019	H37Rv	T->C	IGR	.	.	Rvnt29-Rv2512c	.	629 bp intergenic region
2830525	lineage4.9	C->A	CDS	365.C>A	T122K	Rv2513	.	hypothetical protein	conserved hypotheticals	Unknown
2855259	H37Rv	A->G	CDS	2523.T>C	.	Rv2531c	.	amino acid decarboxylase	intermediary metabolism and respiration	Unknown. Could be an ornithine/arginine/lysine decarboxylase involved in the biosynthesis of spermidine from arginine.
2861122	DKC2	G->A	CDS	671.G>A	G224D	Rv2536	.	transmembrane protein	cell wall and cell processes	Unknown
2865760	H37Rv	A->G	CDS	631.A>G	T211A	Rv2542	.	hypothetical protein	conserved hypotheticals	Function unknown
2868793	SAM5.1	C->T	CDS	188.C>T	T63I	Rv2547	vapB19	antitoxin VapB19	virulence, detoxification, adaptation	Unknown
2870387	DKC2	G->C	REG	-23.C>G	.	Rv2550c	vapB20	antitoxin VapB20
2875451	DKC2	G->A	CDS	1035.C>T	.	Rv2555c	alaS	alanine--tRNA ligase	information pathways	Involved in translation mechanism [catalytic activity: ATP + L-alanine + tRNA(ala) = AMP + pyrophosphate + L-alanyl-tRNA (ala)].
2876754	SAM5.3	G->A	CDS	212.C>T	A71V	Rv2556c	.	hypothetical protein	conserved hypotheticals	Function unknown
2884398	lineage4.8	C->G	REG	-213.C>G	.	Rv2565	.	NTE family protein
2888949	DKC2	G->A	CDS	2577.G>A	.	Rv2566	.	hypothetical protein	conserved hypotheticals	Function unknown
2889633	H37Rv	T->C	CDS	3261.T>C	.	Rv2566	.	hypothetical protein	conserved hypotheticals	Function unknown
2891267	lineage4.9	C->T	CDS	1473.C>T	.	Rv2567	.	hypothetical protein	conserved hypotheticals	Function unknown
2891728	lineage4.9	A->G	CDS	1934.A>G	Q645R	Rv2567	.	hypothetical protein	conserved hypotheticals	Function unknown
2894208	H37Rv	G->A	CDS	201.C>T	.	Rv2569c	.	hypothetical protein	conserved hypotheticals	Function unknown
2910461	H37Rv	G->T	CDS	440.C>A	A147E	Rv2584c	apt	adenine phosphoribosyltransferase	intermediary metabolism and respiration	Involved in purine salvage. Catalyses a salvage reaction resulting in the formation of AMP, that is energically less costly than de novo synthesis [catalytic activity: AMP + pyrophosphate = adenine + 5-phospho-alpha-D-ribose 1-diphosphate].
2911293	H37Rv	C->G	CDS	1385.G>C	C462S	Rv2585c	.	lipoprotein	cell wall and cell processes	Unknown
2912294	H37Rv	T->G	CDS	384.A>C	.	Rv2585c	.	lipoprotein	cell wall and cell processes	Unknown
2923391	H37Rv	T->C	CDS	843.A>G	.	Rv2592c	ruvB	Holliday junction ATP-dependent DNA helicase RuvB	information pathways	forms a complex with RUVA. RUVB could possess weak ATPase activity, which will be stimulated by the RUVA protein in the presence of DNA. The RUVA-RUVB complex in the presence of ATP renatures cruciform structure in supercoiled DNA with palindromic sequence, indicating that it may promote strand exchange reactions in homologous recombination. RUVAB is an helicase that mediates the holliday junctio…
2927939	H37Rv	T->C	REG	-51.T>C	.	Rv2600	.	integral membrane protein
2939373	H37Rv	G->C	CDS	590.C>G	S197C	Rv2611c	.	phosphatidylinositol mannoside acyltransferase	lipid metabolism	Catalyzes the acylation of the 6-position of the mannose residue linked to position 2 of the myo-inositol in phosphatylinositol mono- and DI-mannosides.
2939657	H37Rv	T->C	CDS	306.A>G	I102M	Rv2611c	.	phosphatidylinositol mannoside acyltransferase	lipid metabolism	Catalyzes the acylation of the 6-position of the mannose residue linked to position 2 of the myo-inositol in phosphatylinositol mono- and DI-mannosides.
2941852	SAM5.1	C->T	CDS	1416.G>A	.	Rv2614c	thrS	threonine--tRNA ligase	information pathways	Involved in translation mechanism [catalytic activity: ATP + L-threonine + tRNA(THR) = AMP + pyrophosphate + L-threonyl-tRNA(THR)].
2954439	H37Rv	T->C	CDS	310.A>G	R104G	Rv2627c	.	hypothetical protein	conserved hypotheticals	Function unknown
2955061	lineage4.8	T->C	CDS	4.T>C	S2P	Rv2628	.	hypothetical protein	conserved hypotheticals	Unknown
2974933	H37Rv	A->G	CDS	302.T>C	I101T	Rv2650c	.	prophage protein	insertion seqs and phages	Unknown
2984740	H37Rv	A->G	CDS	8.A>G	H3R	Rv2668	.	hypothetical protein	cell wall and cell processes	Unknown
3005789	lineage4.8	T->C	REG	-139.A>G	.	Rv2688c	.	antibiotic ABC transporter ATP-binding protein
3017134	lineage4.8	G->T	CDS	277.G>T	A93S	Rv2702	ppgK	polyphosphate glucokinase	intermediary metabolism and respiration	Catalyzes the phosphorylation of glucose using polyphosphate or ATP as the phosphoryl donor. GTP, UTP and CTP can replace ATP as phosphoryl donor [catalytic activity: (phosphate)(N) + D-glucose = (phosphate)(N-1) + D-glucose 6-phosphate].
3017465	lineage4.9	T->C	CDS	608.T>C	I203T	Rv2702	ppgK	polyphosphate glucokinase	intermediary metabolism and respiration	Catalyzes the phosphorylation of glucose using polyphosphate or ATP as the phosphoryl donor. GTP, UTP and CTP can replace ATP as phosphoryl donor [catalytic activity: (phosphate)(N) + D-glucose = (phosphate)(N-1) + D-glucose 6-phosphate].
3021957	SAM5.1	C->T	CDS	119.C>T	S40L	Rv2709	.	transmembrane protein	cell wall and cell processes	Unknown
3071621	SAM5.1	T->C	CDS	1020.A>G	.	Rv2761c	hsdS	type I restriction/modification system specificity determinant HsdS	information pathways	Implicated in restriction/modification of DNA. Component of type I restriction/modification system. It is thought that the M and S subunits together form a methyltransferase (MTASE) that methylates two adenine residues in complementary strands of bipartite DNA recognition sequence.
3074873	SAM5.1	G->C	CDS	238.G>C	G80R	Rv2765	.	hydrolase	intermediary metabolism and respiration	Function unknown; probably involved in cellular metabolism.
3080795	H37Rv	A->G	CDS	239.T>C	L80P	Rv2771c	.	hypothetical protein	conserved hypotheticals	Function unknown
3090477	DKC2	G->A	CDS	2121.C>T	.	Rv2783c	gpsI	bifunctional guanosine pentaphosphate synthetase/polyribonucleotide nucleotidyltransferase	information pathways	Involved in mRNA degradation. Hydrolyses single-stranded polyribonucleotides processively in the 3' to 5' direction. Involved in the RNA degradosome, a multi-enzyme complex important in RNA processing and messenger RNA degradation [catalytic activity: RNA(N+1) + phosphate = RNA(N) + a nucleoside diphosphate].
3103682	H37Rv	T->C	CDS	259.A>G	M87V	Rv2794c	pptT	4'-phosphopantetheinyl transferase	lipid metabolism	Biosynthesis of fatty acids and lipids. Transfers the 4'-phosphopantetheine moiety from coenzyme A to a SER of acyl-carrier protein. Catalyzes the formation of holo-ACP, which mediates the transfer of acyl fatty-acid intermediates during the biosynthesis of fatty acids and lipids [catalytic activity: CoA + APO-[acyl-carrier protein] = adenosine 3',5'-bisphosphate + holo-[acyl-carrier protein] ].
3137058	lineage4.9	G->A	CDS	167.C>T	A56V	Rv2830c	vapB22	antitoxin VapB22	virulence, detoxification, adaptation	Unknown
3151649	DKC2	G->A	CDS	1302.C>T	.	Rv2845c	proS	proline--tRNA ligase	information pathways	Involved in translation mechanism [catalytic activity: ATP + L-proline + tRNA(pro) = AMP + pyrophosphate + L-prolyl-tRNA(pro)].
3168967	lineage4.8	C->A	CDS	393.G>T	.	Rv2857c	.	3-oxoacyl-ACP reductase	intermediary metabolism and respiration	Function unknown; possibly involved in cellular metabolism.
3177884	H37Rv	C->A	CDS	63.C>A	.	Rv2866	relG	toxin RelG	virulence, detoxification, adaptation	Function unknown
3186860	H37Rv	T->G	CDS	2014.T>G	Y672D	Rv2874	dipZ	integral membrane C-type cytochrome biogenesis protein DipZ	intermediary metabolism and respiration	Could be involved in cytochrome-C biogenesis.
3190721	lineage4.8	C->T	CDS	901.G>A	V301I	Rv2881c	cdsA	phosphatidate cytidylyltransferase	lipid metabolism	Involved in the phospholipid biosynthesis [catalytic activity: CTP + phosphatidate = pyrophosphate + CDP-diacylglycerol].
3205213	DKC2	T->C	CDS	20.A>G	H7R	Rv2895c	viuB	mycobactin utilization protein ViuB	intermediary metabolism and respiration	Thought to be involved in intracellular removal of iron from iron-mycobactin complex. Mycobactin is an iron-chelating compound involved in the transport of iron from the bacterial environment into the cell cytoplasm.
3226181	H37Rv	A->C	CDS	105.T>G	.	Rv2916c	ffh	signal recognition particle protein	cell wall and cell processes	Necessary for efficient export of extra-cytoplasmic proteins. Binds to the signal sequence when it emerges from the ribosomes.
3228143	H37Rv	G->T	CDS	1781.G>T	R594L	Rv2917	.	hypothetical protein	conserved hypotheticals	Function unknown
3245892	SAM5.1	C->T	CDS	448.C>T	P150S	Rv2931	ppsA	phthiocerol synthesis polyketide synthase type I PpsA	lipid metabolism	Involved in phenolpthiocerol and phthiocerol dimycocerosate (dim) biosynthesis: extension of C18 with malony CoA (partial reduction).
3247316	H37Rv	C->G	CDS	1872.C>G	D624E	Rv2931	ppsA	phthiocerol synthesis polyketide synthase type I PpsA	lipid metabolism	Involved in phenolpthiocerol and phthiocerol dimycocerosate (dim) biosynthesis: extension of C18 with malony CoA (partial reduction).
3269581	H37Rv	A->G	CDS	1845.A>G	.	Rv2935	ppsE	phthiocerol synthesis polyketide synthase type I PpsE	lipid metabolism	Involved in phenolpthiocerol and phthiocerol dimycocerosate (dim) biosynthesis: extension with malony CoA (partial reduction, decarboxylation).
3270784	lineage4.9	A->G	CDS	3048.A>G	.	Rv2935	ppsE	phthiocerol synthesis polyketide synthase type I PpsE	lipid metabolism	Involved in phenolpthiocerol and phthiocerol dimycocerosate (dim) biosynthesis: extension with malony CoA (partial reduction, decarboxylation).
3292720	SAM5.2	T->C	CDS	3634.A>G	K1212E	Rv2946c	pks1	polyketide synthase	lipid metabolism	Polyketide synthase possibly involved in lipid synthesis
3293677	DKC2	G->C	CDS	2677.C>G	L893V	Rv2946c	pks1	polyketide synthase	lipid metabolism	Polyketide synthase possibly involved in lipid synthesis
3296843	H37Rv	A->G	CDS	998.T>C	V333A	Rv2947c	pks15	polyketide synthase	lipid metabolism	Polyketide synthase possibly involved in lipid synthesis
3301421	DKC2	C->T	CDS	1035.G>A	.	Rv2950c	fadD29	long-chain-fatty-acid--AMP ligase FadD29	lipid metabolism	Involved in biosynthesis of phenolic glycolipids (PGLs)
3308606	lineage4.9	G->A	REG	-61.C>T	.	Rv2955c	.	hypothetical protein
3338603	H37Rv	G->C	CDS	397.C>G	P133A	Rv2982c	gpdA2	glycerol-3-phosphate dehydrogenase	lipid metabolism	Involved in de novo phospholipid biosynthesis; glycerol-3 phosphate formation [catalytic activity: SN-glycerol 3-phosphate + NAD(P)(+) = glycerone phosphate + NAD(P)H].
3344192	SAM5.1	T->G	CDS	438.A>C	.	Rv2987c	leuD	3-isopropylmalate dehydratase small subunit	intermediary metabolism and respiration	Involved in leucine biosynthesis (at the second step) [catalytic activity: 3-isopropylmalate = 2-isopropylmaleate + H(2)O (also catalyses 2-isopropylmaleate + H(2)O = 3-hydroxy-4-methyl-3-carboxypentanone)].
3345230	SAM5.1	G->A	CDS	846.C>T	.	Rv2988c	leuC	3-isopropylmalate dehydratase large subunit	intermediary metabolism and respiration	Involved in leucine biosynthesis (at the second step) [catalytic activity: 3-isopropylmalate = 2-isopropylmaleate + H(2)O (also catalyses 2-isopropylmaleate + H(2)O = 3-hydroxy-4-methyl-3-carboxypentanone)].
3358235	H37Rv	A->T	CDS	634.A>T	M212L	Rv2999	lppY	lipoprotein LppY	cell wall and cell processes	Unknown
3363338	lineage4.9	A->G	REG	-10.A>G	.	Rv3004	cfp6	low molecular weight protein antigen 6
3367765	lineage4.9	G->A	CDS	1029.C>T	.	Rv3009c	gatB	aspartyl/glutamyl-tRNA(Asn/Gln) amidotransferase subunit B	information pathways	Component of the translational apparatus. Furnishes a means for formation of correctly charged GLN-tRNA(GLN) through the transamidation of misacylated GLU- tRNA(GLN) in organisms which lack glutaminyl-tRNA synthetase. The reaction takes place in the presence of glutamine and ATP through an activated gamma-phospho-GLU-tRNA(GLN) [catalytic activity: ATP + L-glutamyl-tRNA(GLN) + L-glutamine = ADP + …
3376122	SAM5.1	C->T	CDS	365.C>T	A122V	Rv3016	lpqA	lipoprotein LpqA	cell wall and cell processes	Unknown
3383912	SAM5.1	G->C	CDS	1155.C>G	.	Rv3025c	iscS	cysteine desulfurase	intermediary metabolism and respiration	Catalyzes the removal of elemental sulfur from cysteine to produce alanine.
3391013	SAM5.2	G->A	CDS	1092.G>A	.	Rv3031	.	1,4-alpha-glucan-branching protein	conserved hypotheticals	Function unknown
3391863	DKC2	C->T	CDS	330.C>T	.	Rv3032	.	glycogen synthase	intermediary metabolism and respiration	Involved in the synthesis of glycogen and 6-O-methylglucosyl-containing lipopolysaccharides (MGLP)
3419467	lineage4.8	C->T	REG	-25.C>T	.	Rv3059	cyp136	cytochrome P450 Cyp136
3425854	lineage4.9	C->T	CDS	271.C>T	P91S	Rv3062	ligB	DNA ligase	information pathways	This protein seals during DNA replication, DNA recombination and DNA repair NICKS in double-stranded DNA [catalytic activity: ATP + (deoxyribonucleotide)(N) + (deoxyribonucleotide)(M) = AMP + pyrophosphate + (deoxyribonucleotide)(N+M)].
3428917	lineage4.9	C->A	CDS	1675.C>A	R559S	Rv3063	cstA	carbon starvation protein A	virulence, detoxification, adaptation	Peptide utilization during carbon starvation.
3434721	SAM5.1	C->A	CDS	258.C>A	.	Rv3071	.	hypothetical protein	conserved hypotheticals	Function unknown
3453123	DKC2	G->A	CDS	199.G>A	G67S	Rv3087	.	diacyglycerol O-acyltransferase	lipid metabolism	May be involved in synthesis of triacylglycerol
3456666	H37Rv	A->G	CDS	906.A>G	.	Rv3089	fadD13	long chain-fatty-acid--CoA ligase FadD13	lipid metabolism	Function unknown, but involved in lipid degradation.
3463959	DKC2	A->C	REG	-14.A>C	.	Rv3095	.	HTH-type transcriptional regulator
3465287	DKC2	A->C	CDS	741.A>C	.	Rv3096	.	hypothetical protein	conserved hypotheticals	Function unknown
3473375	DKC2	G->A	CDS	530.C>T	S177F	Rv3105c	prfB	peptide chain release factor PrfB	information pathways	Peptide chain release factor 2 directs the termination of translation in response to the peptide chain termination codons UGA and UAA.
3486977	lineage4.9	A->G	CDS	469.A>G	K157E	Rv3121	cyp141	cytochrome P450 Cyp141	intermediary metabolism and respiration	Cytochromes P450 are a group of heme-thiolate monooxygenases. They oxidize a variety of structurally unrelated compounds, including steroids, fatty acids, and xenobiotics.
3503895	H37Rv	C->T	CDS	503.C>T	P168L	Rv3137	.	histidinol-phosphatase	intermediary metabolism and respiration	Function unknown; involved in cellular metabolism.
3518555	lineage4.9	A->G	CDS	1810.A>G	T604A	Rv3151	nuoG	NADH-quinone oxidoreductase subunit G	intermediary metabolism and respiration	Involved in aerobic|anaerobic respiration [catalytic activity: NADH + ubiquinone = NAD(+) + ubiquinol].
3562225	DKC2	A->G	CDS	948.T>C	.	Rv3193c	.	transmembrane protein	cell wall and cell processes	Unknown
3581414	H37Rv	A->G	CDS	100.A>G	T34A	Rv3204	.	DNA-methyltransferase	information pathways	Causes methylation
3591063	H37Rv	T->C	CDS	430.A>G	K144E	Rv3213c	.	SOJ/ParA-like protein	cell wall and cell processes	Function unknown, but possibly involved in regulation of partitioning.
3604821	H37Rv	G->C	CDS	96.G>C	.	Rv3228	.	hypothetical protein	conserved hypotheticals	Function unknown
3622441	H37Rv	A->C	CDS	651.T>G	.	Rv3243c	.	hypothetical protein	conserved hypotheticals	Unknown
3685141	SAM5.1	C->A	CDS	823.G>T	G275C	Rv3299c	atsB	arylsulfatase AtsB	intermediary metabolism and respiration	Generates sulfate and phenol from phenol sulfate [catalytic activity: a phenol sulfate + H(2)O = a phenol + sulfate].
3689523	H37Rv	G->T	CDS	1416.C>A	C472*	Rv3303c	lpdA	NAD(P)H quinone reductase LpdA	intermediary metabolism and respiration	Involved in energy metabolism. Can catalyze the reduction of electron acceptors such as 2,6-dimethyl-1,4-benzoquinone (DMBQ) and 5-hydroxy-1,4-napthaquinone (5-HNQ) [catalytic activity: NAD(P)H + a quinone + H+ -> a quinol + NAD(P)+].
3704596	H37Rv	G->C	CDS	160.G>C	V54L	Rv3317	sdhD	succinate dehydrogenase hydrophobic membrane anchor subunit	intermediary metabolism and respiration	Involved in tricarboxylic acid cycle. Putative hydrophobic component of the succinate dehydrogenase complex. Could be required to anchor the catalytic components to the cytoplasmic membrane
3714211	H37Rv	G->T	CDS	122.C>A	P41Q	Rv3328c	sigJ	ECF RNA polymerase sigma factor SigJ	information pathways	The sigma factor is an initiation factor that promotes attachment of the RNA polymerase to specific initiation sites and then is released.
3718357	H37Rv	C->T	CDS	1268.C>T	P423L	Rv3331	sugI	sugar-transport integral membrane protein SugI	cell wall and cell processes	Thought to be involved in transport of sugar across the membrane. Responsible for the translocation of the substrate across the membrane.
3721806	H37Rv	G->C	CDS	795.C>G	.	Rv3335c	.	integral membrane protein	cell wall and cell processes	Unknown
3787288	DKC2	G->A	CDS	975.G>A	.	Rv3372	otsB2	trehalose 6-phosphate phosphatase	virulence, detoxification, adaptation	Involved in osmoregulatory trehalose biosynthesis. Mycobacteria can produce trehalose from glucose 6-phosphate and UDP-glucose (the OtsA-OtsB pathway) from glycogen-like alpha(1-->4)-linked glucose polymers (the TreY-TreZ pathway) and from maltose (the TreS pathway) [catalytic activity: trehalose 6-phosphate + H(2)O = trehalose + orthophosphate].
3806339	SAM5.1	C->A	CDS	719.C>A	A240E	Rv3391	acrA1	acyl-CoA-reductase AcrA	lipid metabolism	Function unknown; involved in cellular metabolism
3817117	H37Rv	C->A	CDS	989.C>A	A330E	Rv3399	.	S-adenosylmethionine-dependent methyltransferase	lipid metabolism	Possible methyltransferase
3819277	SAM5.1	C->T	CDS	1236.C>T	.	Rv3401	.	glycosyl hydrolase	intermediary metabolism and respiration	Function unknown; probably enzyme involved in cellular metabolism.
3823159	lineage4.9	A->T	CDS	705.T>A	.	Rv3403c	.	hypothetical protein	conserved hypotheticals	Unknown
3826684	H37Rv	C->T	CDS	137.C>T	S46L	Rv3408	vapC47	ribonuclease VapC47	virulence, detoxification, adaptation	Unknown
3831621	SAM5.2	G->A	REG	-102.C>T	.	Rv3411c	guaB2	inosine-5'-monophosphate dehydrogenase
3836739	lineage4.8	G->A	CDS	153.C>T	.	Rv3417c	groEL1	chaperonin GroEL	virulence, detoxification, adaptation	Prevents misfolding and promotes the refolding and proper assembly of unfolded polypeptides generated under stress conditions.
3838871	H37Rv	A->G	CDS	192.T>C	.	Rv3420c	rimI	ribosomal-protein-alanine acetyltransferase RimI	information pathways	Acetylates the N-terminal alanine of ribosomal protein S18 [catalytic activity: acetyl-CoA + ribosomal-protein L-alanine = CoA + ribosomal-protein N-acetyl-L-alanine].
3859893	H37Rv	C->T	CDS	84.G>A	.	Rv3440c	.	hypothetical protein	conserved hypotheticals	Unknown
3877421	H37Rv	A->G	CDS	12.T>C	.	Rv3456c	rplQ	50S ribosomal protein L17	information pathways	Involved in translation mechanism.
3881751	SAM5.3	T->G	CDS	845.T>G	L282R	Rv3463	.	hypothetical protein	conserved hypotheticals	Function unknown
3892671	H37Rv	A->G	CDS	1050.T>C	.	Rv3476c	kgtP	dicarboxylic acid transport integral membrane protein KgtP (dicarboxylate transporter)	cell wall and cell processes	Involved in active transport of dicarboxylic acid across the membrane. Responsible for the translocation of the substrate across the membrane.
3896340	H37Rv	T->G	CDS	521.T>G	L174R	Rv3479	.	transmembrane protein	cell wall and cell processes	Unknown
3898408	lineage4.9	A->G	CDS	2589.A>G	.	Rv3479	.	transmembrane protein	cell wall and cell processes	Unknown
3901657	SAM5.1	A->G	CDS	450.T>C	.	Rv3482c	.	membrane protein	cell wall and cell processes	Unknown
3905656	SAM5.1	A->G	REG	-90.T>C	.	Rv3485c	.	short-chain type dehydrogenase/reductase
3937078	DKC2	C->G	CDS	1347.G>C	.	Rv3509c	ilvX	acetohydroxyacid synthase large subunit	intermediary metabolism and respiration	Could be involved in valine and isoleucine biosynthesis (at the first step) [catalytic activity: 2-acetolactate + CO(2) = 2 pyruvate].
3952800	lineage4.9	G->A	CDS	257.G>A	G86D	Rv3516	echA19	enoyl-CoA hydratase EchA19	lipid metabolism	Could possibly oxidize fatty acids using specific components [catalytic activity: (3S)-3-hydroxyacyl-CoA = trans-2(or 3)-enoyl-CoA + H(2)O].
3959418	lineage4.9	C->T	CDS	971.C>T	T324I	Rv3522	ltp4	lipid transfer protein	lipid metabolism	Function unknown; probably involved in lipid metabolism.
4026899	H37Rv	G->A	CDS	456.G>A	.	Rv3585	radA	DNA repair protein RadA	information pathways	Involved in genetic recombination. May play a role in the repair of endogenous alkylation damage.
4028292	lineage4.8	C->T	CDS	402.C>T	.	Rv3586	.	DNA integrity scanning protein DisA	conserved hypotheticals	Function unknown
4034827	H37Rv	C->T	CDS	476.C>T	A159V	Rv3593	lpqF	lipoprotein LpqF	cell wall and cell processes	Unknown
4055801	lineage4.9	G->A	CDS	575.C>T	T192I	Rv3616c	espA	ESX-1 secretion-associated protein EspA	cell wall and cell processes	Function unknown
4059904	H37Rv	A->G	IGR	.	.	Rv3618-Rv3619c	.	98 bp intergenic region
4078056	SAM5.3	G->T	CDS	395.C>A	A132E	Rv3639c	.	hypothetical protein	conserved hypotheticals	Function unknown
4100975	H37Rv	T->C	IGR	.	.	RVnc0036a-Rv3662c	.	296 bp intergenic region
4111303	H37Rv	G->C	CDS	477.G>C	.	Rv3669	.	transmembrane protein	cell wall and cell processes	Unknown
4124608	SAM5.1	C->T	CDS	192.C>T	.	Rv3683	.	hypothetical protein	conserved hypotheticals	Function unknown
4130376	SAM5.1	C->G	CDS	20.C>G	P7R	Rv3689	.	transmembrane protein	cell wall and cell processes	Unknown
4137242	DKC2	G->A	CDS	37.G>A	D13N	Rv3695	.	membrane protein	cell wall and cell processes	Unknown
4156099	lineage4.9	C->A	CDS	631.G>T	V211L	Rv3711c	dnaQ	DNA polymerase III subunit epsilon	information pathways	DNA polymerase III is a complex, multichain enzyme responsible for most of the replicative synthesis in bacteria. The epsilon subunit contain the editing function and is a proofreading 3'-5' exonuclease [catalytic activity: N deoxynucleoside triphosphate = N diphosphate + {DNA}(N)].
4159239	SAM5.1	T->C	CDS	583.A>G	K195E	Rv3714c	.	hypothetical protein	conserved hypotheticals	Function unknown
4162339	H37Rv	A->G	CDS	34.A>G	T12A	Rv3719	.	hypothetical protein	conserved hypotheticals	Function unknown
4187485	lineage4.9	T->C	CDS	852.T>C	.	Rv3736	.	AraC/XylS family transcriptional regulator	regulatory proteins	Involved in transcriptional mechanism.
4187817	lineage4.9	A->G	CDS	119.A>G	D40G	Rv3737	.	transmembrane protein	cell wall and cell processes	Unknown
4188020	lineage4.8	A->G	CDS	322.A>G	I108V	Rv3737	.	transmembrane protein	cell wall and cell processes	Unknown
4194698	DKC2	C->G	CDS	676.G>C	A226P	Rv3743c	ctpJ	cation transporter ATPase J	cell wall and cell processes	Cation-transporting ATPase; possibly catalyzes the transport of a undetermined cation (possibly cadmium) with hydrolyse of ATP [catalytic activity: ATP + H(2)O + undetermined cation(in) = ADP + phosphate + undetermined cation(out)].
4200133	SAM5.3	G->T	CDS	89.C>A	P30H	Rv3753c	.	hypothetical protein	conserved hypotheticals	Function unknown
4204441	lineage4.9	A->G	CDS	933.T>C	.	Rv3759c	proX	glycine betaine/carnitine/choline/L-proline ABC transporter substrate-binding lipoprotein ProX	virulence, detoxification, adaptation	Thought to be involved in active transport of osmoprotectant (glycine betaine/carnitine/choline/L-proline) across the membrane (import).
4210274	lineage4.9	A->G	CDS	736.T>C	C246R	Rv3764c	tcrY	two component sensor kinase TcrY	regulatory proteins	Sensor part of a two component regulatory system.
4214963	SAM5.1	G->A	IGR	.	.	Rv3769-Rv3770c	.	312 bp intergenic region
4218846	DKC2	G->C	REG	-3.G>C	.	Rv3774	echA21	enoyl-CoA hydratase EchA21
4221490	lineage4.9	C->G	CDS	402.C>G	.	Rv3776	.	hypothetical protein	conserved hypotheticals	Function unknown
4222073	lineage4.9	A->G	CDS	985.A>G	M329V	Rv3776	.	hypothetical protein	conserved hypotheticals	Function unknown
4222882	H37Rv	A->G	CDS	189.A>G	.	Rv3777	.	oxidoreductase	intermediary metabolism and respiration	Function unknown; probably involved in cellular metabolism.
4230820	SAM5.2	G->A	CDS	565.G>A	A189T	Rv3784	.	dTDP-glucose 4,6-dehydratase	intermediary metabolism and respiration	Possibly involved in dTDP-L-rhamnose biosynthesis within the O antigen biosynthesis pathway of lipopolysaccharide biosynthesis [catalytic activity: dTDP-glucose = dTDP-4-dehydro-6-deoxy-D-glucose + H(2)O].
4234664	lineage4.8	G->A	REG	-116.G>A	.	Rv3788	.	hypothetical protein
4242643	lineage4.9	C->T	CDS	2781.C>T	.	Rv3793	embC	arabinosyltransferase C	cell wall and cell processes	Involved in the biosynthesis of the mycobacterial cell wall arabinan and resistance to ethambutol (EMB; dextro-2,2'-(ethylenediimino)-DI-1-butanol). Polymerizes arabinose into the arabinan of arabiogalactan [catalytic activity: UDP-L-arabinose + indol-3-ylacetyl-myo-inositol = UDP + indol-3-ylacetyl-myo-inositol L-arabinoside].
4284570	lineage4.8	A->C	CDS	1256.T>G	V419G	Rv3820c	papA2	trehalose-2-sulfate acyltransferase	lipid metabolism	Involved in sulfolipid-1 (SL-1) biosynthesis
4285500	SAM5.1	T->C	CDS	326.A>G	H109R	Rv3820c	papA2	trehalose-2-sulfate acyltransferase	lipid metabolism	Involved in sulfolipid-1 (SL-1) biosynthesis
4288850	SAM5.1	C->T	CDS	2680.G>A	V894M	Rv3823c	mmpL8	integral membrane transport protein MmpL8	cell wall and cell processes	Thought to be involved in the transport of lipids, it has been shown to be required in the production of a sulfated glycolipid, sulfolipid-1 (SL-1).
4306155	H37Rv	C->T	CDS	399.C>T	.	Rv3831	.	hypothetical protein	conserved hypotheticals	Unknown
4342047	DKC2	C->T	CDS	168.C>T	.	Rv3866	espG1	ESX-1 secretion-associated protein EspG	cell wall and cell processes	Function unknown
4356110	lineage4.9	G->C	CDS	1104.G>C	.	Rv3877	eccD1	ESX-1 secretion system protein EccD1	cell wall and cell processes	Unknown
4358670	SAM5.1	C->T	CDS	1113.G>A	.	Rv3879c	espK	ESX-1 secretion-associated protein EspK	cell wall and cell processes	Unknown
4366272	H37Rv	G->C	CDS	567.C>G	.	Rv3884c	eccA2	ESX-2 secretion system protein EccA	cell wall and cell processes	Function unknown
4379680	H37Rv	C->G	CDS	773.G>C	R258P	Rv3894c	eccC2	ESX-2 type VII secretion system protein EccC	cell wall and cell processes	Unknown
4382054	H37Rv	T->C	CDS	798.A>G	.	Rv3896c	.	hypothetical protein	conserved hypotheticals	Function unknown
4382275	lineage4.9	G->T	CDS	577.C>A	Q193K	Rv3896c	.	hypothetical protein	conserved hypotheticals	Function unknown
4400288	SAM5.1	G->C	CDS	103.G>C	A35P	Rv3911	sigM	ECF RNA polymerase sigma factor SigM	information pathways	The sigma factor is an initiation factor that promotes attachment of the RNA polymerase to specific initiation sites and then is released.
